# Supplementary material for: Secure UAV adhoc network with blockchain technology
Source: PLoS One. 2024 May 8;19(5):e0302513. doi: 10.1371/journal.pone.0302513 (PMC11078392; doi:10.1371/journal.pone.0302513)
Supplement: S1 Data — (XLSX) [file pone.0302513.s001.xlsx]

## Sheet: Simulation Data
Tx Gen Time	(rounded to the nearest seconds)
No. of Devices	SAC	BMFLA	BASR	BCSF
20	89	85	80	64
40	92	85	81	68
60	93	83	81	70
80	93	84	82	85
100	94	87	82	78
Data recovery rate (%)	(rounded to the nearest percentage point)
No. of Devices	SAC	BMFLA	BASR	BCSF
10	0.68	0.72	0.72	0.8
20	0.72	0.75	0.74	0.83
30	0.73	0.71	0.71	0.81
40	0.69	0.69	0.69	0.83
50	0.65	0.66	0.66	0.83
60	0.67	0.65	0.65	0.83
70	0.75	0.8	0.63	0.71
80	0.64	0.61	0.91	0.79
90	0.6	0.59	0.62	0.87
100	0.74	0.73	0.72	0.89
Secrecy rate (%)	(rounded to the nearest percentage point)
No. of Devices	SAC	BMFLA	BASR	BCSF
20	0.74	0.8	0.78	0.96
40	0.77	0.87	0.83	0.85
60	0.8	0.85	0.84	0.88
80	0.78	0.9	0.82	0.89
100	0.81	0.91	0.86	0.93
